# Supplementary material for: Isolation of Sesquiterpenoids and Steroids from the Soft Coral Sinularia brassica and Determination of Their Absolute Configuration
Source: Mar Drugs. 2021 Sep 17;19(9):523. doi: 10.3390/md19090523 (PMC8466225; doi:10.3390/md19090523)
Supplement: Supplementary file 1 [file marinedrugs-19-00523-s001.zip]

Archive with 1 entries (1 files):
- marinedrugs-1367063_SI.pdf
